# Supplementary material for: Influence of the COVID-19 Pandemic on Medical Management and on Healthcare Delivery of Immune-Mediated Rheumatic and Musculoskeletal Diseases during the First Pandemic Period February to July 2020: A Systematic Review
Source: Medicina (Kaunas). 2024 Apr 4;60(4):596. doi: 10.3390/medicina60040596 (PMC11052197; doi:10.3390/medicina60040596)
Supplement: Supplementary file 1 [file medicina-60-00596-s001.zip]

Archive with 1 entries (1 files):
- medicina-2870314-supplementary.pdf
